# Supplementary material for: Green tea extract suppresses airway inflammation via oxidative stress-driven MAPKs/MMP-9 signaling in asthmatic mice and human airway epithelial cells
Source: Front Immunol. 2024 Apr 30;15:1362404. doi: 10.3389/fimmu.2024.1362404 (PMC11091254; doi:10.3389/fimmu.2024.1362404)
Supplement: Supplementary file 1 [file DataSheet_1.zip]

Archive with 30 entries (30 files):
- SPSS/SPSS-Figure 1A.ISD
- SPSS/SPSS-Figure 1B.ISD
- SPSS/SPSS-Figure 2A.ISD
- SPSS/SPSS-Figure 2B.ISD
- SPSS/SPSS-Figure 3A.ISD
- SPSS/SPSS-Figure 3B.ISD
- SPSS/SPSS-Figure 3C.ISD
- SPSS/SPSS-Figure 3D.ISD
- SPSS/SPSS-Figure 3E.ISD
- SPSS/SPSS-Figure 4B.ISD
- SPSS/SPSS-Figure 4C.ISD
- SPSS/SPSS-Figure 5-ERK.ISD
- SPSS/SPSS-Figure 5-JNK.ISD
- SPSS/SPSS-Figure 5-p38.ISD
- SPSS/SPSS-Figure 6A.ISD
- SPSS/SPSS-Figure 6B.ISD
- SPSS/SPSS-Figure 6C.ISD
- SPSS/SPSS-Figure 6D.ISD
- SPSS/SPSS-Figure 6E.ISD
- SPSS/SPSS-Figure 7B.ISD
- SPSS/SPSS-Figure 7C.ISD
- SPSS/SPSS-Figure 7D.ISD
- SPSS/SPSS-Figure 8-ERK.ISD
- SPSS/SPSS-Figure 8-JNK.ISD
- SPSS/SPSS-Figure 8-MMP-9.ISD
- SPSS/SPSS-Figure 8-p38.ISD
- SPSS/SPSS-Figure 9-ERK.ISD
- SPSS/SPSS-Figure 9-JNK.ISD
- SPSS/SPSS-Figure 9-MMP-9.ISD
- SPSS/SPSS-Figure 9-p38.ISD
