# Supplementary material for: Green tea extract suppresses airway inflammation via oxidative stress-driven MAPKs/MMP-9 signaling in asthmatic mice and human airway epithelial cells
Source: Front Immunol. 2024 Apr 30;15:1362404. doi: 10.3389/fimmu.2024.1362404 (PMC11091254; doi:10.3389/fimmu.2024.1362404)
Supplement: Supplementary file 1 [file DataSheet_1.zip › SPSS/SPSS-Figure 1A.ISD]

GraphPad Instat for Windows Version 3.05, 32 bit for Win 95/NT
2.00
2


<<END RAW DATA>>
0
NC-0           
0
0.6
0.14


1
NC-10          
6
0.6
0.16
0.06531973


0.76793702
0.43206298

2
NC-20          
6
0.6
0.11
0.04490731


0.7154567
0.4845433

3
NC-30          
6
1.3
0.2
0.08164966


1.50992127
1.09007873

4
OVA-0          
0
0.66
0.04


5
OVA-10         
6
1.17
0.22
0.08981462


1.4009134
0.9390866

6
OVA-20         
6
3.89
0.77
0.31435118


4.69819689
3.08180311

7
OVA-30         
6
7.64
0.48
0.19595918


8.14381105
7.13618895

8
Dex-0          
0
0.6
0.07


9
Dex-10         
6
0.86
0.39
0.15921683


1.26934648
0.45065352

10
Dex-20         
6
1.35
0.2
0.08164966


1.55992127
1.14007873

11
Dex-30         
6
3
0.42
0.17146428


3.44083467
2.55916533

12
GTE L-0
0
0.61
0.07


13
GTE L-10
6
0.96
0.17
0.06940221


1.13843308
0.78156692

14
GTE L-20
6
3.17
0.25
0.10206207


3.43240159
2.90759841

15
GTE L-30
6
5.75
1.04
0.42457822


6.84159061
4.65840939

16
GTE H-0
0
0.58
0.09


17
GTE H-10
6
0.96
0.14
0.05715476


1.10694489
0.81305511

18
GTE H-20
6
2.62
0.28
0.11430952


2.91388978
2.32611022

19

6
5.12
0.82
0.3347636


5.98067721
4.25932279

20

0


21

0


22

0


23

0


24

0


25

0


<<END STAT DATA>>
3
0
0
1
-1
0
0
1
1
0
1
T
1
0
2
0
0
1
TTTTTTTTTTTTTTTTTTTTTTTTTTTTTTTTTTTTTTTTTTTTTTTTTTTTTTTTTTTTTTTTTTTTTTTTTTTTTTTTTTTTTTTTTTTTTTTTTTTTTTTTTTTTTTTTTTTTTTTTTTTTTTTTTTTTTTTTTTTTTTTTTTTTTTTTTTTTTTTTTTTTTTTTTTTTTTTTTTTTTTTTTTTTTTTTTTTTTTTTTTTTTTTTTTTTTTTTTTTTTTTTTTTTTTTTTTTTTTTTTTTTTTTTTTTTTTTTTTTTTTTTTTTTTTTTTTTTTTTTTTTTTTTTTTTTTTTTTTTTTTTTTTTTTTTTTTTTTTTTTTTTTTTTTTTTTTTTTTTTTTTTTTTTTTTF
<<END CHOICES>>
<<END NOTES>>
F
T
T
T
F
T
T
T
F
T
T
T
F
T
T
T
F
T
T
T
F
F
F
F
F
F
<<END SELECTED FLAGS>>
<<END ROW TITLES>>
-1
-1
-1
-1
-1
-1
-1
-1
-1
-1
-1
-1
-1
-1
-1
-1
-1
-1
-1
-1
-1
-1
-1
-1
-1
-1
<<END DEC PT DATA>>
T


F


F


F


F


F


F


F


F


F


F


F


F


F


F


F


F


F


F


F


F


F


F


F


F


F


F

<<START EXCLUDE FLAGS>>
.
<<END EXCLUDE FLAGS>>
