# Supplementary material for: Green tea extract suppresses airway inflammation via oxidative stress-driven MAPKs/MMP-9 signaling in asthmatic mice and human airway epithelial cells
Source: Front Immunol. 2024 Apr 30;15:1362404. doi: 10.3389/fimmu.2024.1362404 (PMC11091254; doi:10.3389/fimmu.2024.1362404)
Supplement: Supplementary file 1 [file DataSheet_1.zip › SPSS/SPSS-Figure 1B.ISD]

GraphPad Instat for Windows Version 3.05, 32 bit for Win 95/NT
2.00
2


<<END RAW DATA>>
0
eosinophil-NC
6
5
3
1.22474487


8.14881906
1.85118094

1
eosinophil-OVA
6
1558
156
63.68673331


1721.73859135
1394.26140865

2
eosinophil-Dex
6
106
6
2.44948974


112.29763813
99.70236187

3
eosinophil-GTEL
6
1056
87
35.51760127


1147.31575287
964.68424713

4
eosinophil-GTEH
6
593
9
3.67423461


602.44645719
583.55354281

5
macrophage-NC
6
23
3
1.22474487


26.14881906
19.85118094

6
macrophage-OVA
6
459
30
12.24744871


490.48819064
427.51180936

7
macrophage-Dex
6
56
7
2.85773803


63.34724448
48.65275552

8
macrophage-GTEL
6
248
15
6.12372436


263.74409532
232.25590468

9
macrophage-GTEH
6
151
5
2.04124145


156.24803177
145.75196823

10
neutrophil-NC
6
9.8
2.9
1.18392004


12.84385843
6.75614157

11
neutrophil-OVA
6
60.8
3.7
1.51051867


64.68354351
56.91645649

12
neutrophil-Dex
6
27
2.4
0.9797959


29.51905525
24.48094475

13
neutrophil-GTEL
6
50.8
1.2
0.48989795


52.05952763
49.54047237

14
neutrophil-GTEH
6
45.3
3
1.22474487


48.44881906
42.15118094

15
other-NC
6
24
2
0.81649658


26.09921271
21.90078729

16
other-OVA
6
491
6
2.44948974


497.29763813
484.70236187

17
other-Dex
6
35
3
1.22474487


38.14881906
31.85118094

18
other-GTEL
6
106
3
1.22474487


109.14881906
102.85118094

19
other-GTEH
6
44
3
1.22474487


47.14881906
40.85118094

20
Total-NC
6
59
6
2.44948974


65.29763813
52.70236187

21
Total-OVA
6
2602
177
72.25994741


2787.7803248
2416.2196752

22
Total-Dex
6
224
9
3.67423461


233.44645719
214.55354281

23
Total-GTEL
6
1459
87
35.51760127


1550.31575287
1367.68424713

24
Total-GTEH
6
829
12
4.89897949


841.59527626
816.40472374

25

0


<<END STAT DATA>>
3
0
0
1
-1
0
0
1
1
0
1
T
1
0
2
0
0
1
TTTTTTTTTTTTTTTTTTTTTTTTTTTTTTTTTTTTTTTTTTTTTTTTTTTTTTTTTTTTTTTTTTTTTTTTTTTTTTTTTTTTTTTTTTTTTTTTTTTTTTTTTTTTTTTTTTTTTTTTTTTTTTTTTTTTTTTTTTTTTTTTTTTTTTTTTTTTTTTTTTTTTTTTTTTTTTTTTTTTTTTTTTTTTTTTTTTTTTTTTTTTTTTTTTTTTTTTTTTTTTTTTTTTTTTTTTTTTTTTTTTTTTTTTTTTTTTTTTTTTTTTTTTTTTTTTTTTTTTTTTTTTTTTTTTTTTTTTTTTTTTTTTTTTTTTTTTTTTTTTTTTTTTTTTTTTTTTTTTTTTTTTTTTTTTF
<<END CHOICES>>
<<END NOTES>>
T
T
T
T
T
T
T
T
T
T
T
T
T
T
T
T
T
T
T
T
T
T
T
T
T
F
<<END SELECTED FLAGS>>
<<END ROW TITLES>>
-1
-1
-1
-1
-1
-1
-1
-1
-1
-1
-1
-1
-1
-1
-1
-1
-1
-1
-1
-1
-1
-1
-1
-1
-1
-1
<<END DEC PT DATA>>
T


F


F


F


F


F


F


F


F


F


F


F


F


F


F


F


F


F


F


F


F


F


F


F


F


F


F

<<START EXCLUDE FLAGS>>
.
<<END EXCLUDE FLAGS>>
