# Supplementary material for: Green tea extract suppresses airway inflammation via oxidative stress-driven MAPKs/MMP-9 signaling in asthmatic mice and human airway epithelial cells
Source: Front Immunol. 2024 Apr 30;15:1362404. doi: 10.3389/fimmu.2024.1362404 (PMC11091254; doi:10.3389/fimmu.2024.1362404)
Supplement: Supplementary file 1 [file DataSheet_1.zip › SPSS/SPSS-Figure 3B.ISD]

GraphPad Instat for Windows Version 3.05, 32 bit for Win 95/NT
2.00
2


<<END RAW DATA>>
0
NC
6
13
2
0.81649658


15.09921271
10.90078729

1
OVA
6
73
11
4.4907312


84.5456699
61.4543301

2
Dex
6
26
4
1.63299316


30.19842542
21.80157458

3
GTEL
6
55
10
4.0824829


65.49606355
44.50393645

4
GTEH
6
45
7
2.85773803


52.34724448
37.65275552

5

0


6

0


7

0


8

0


9

0


10

0


11

0


12

0


13

0


14

0


15

0


16

0


17

0


18

0


19

0


20

0


21

0


22

0


23

0


24

0


25

0


<<END STAT DATA>>
3
0
0
1
-1
0
0
1
1
0
1
T
1
0
2
0
0
1
TTTTTTTTTTTTTTTTTTTTTTTTTTTTTTTTTTTTTTTTTTTTTTTTTTTTTTTTTTTTTTTTTTTTTTTTTTTTTTTTTTTTTTTTTTTTTTTTTTTTTTTTTTTTTTTTTTTTTTTTTTTTTTTTTTTTTTTTTTTTTTTTTTTTTTTTTTTTTTTTTTTTTTTTTTTTTTTTTTTTTTTTTTTTTTTTTTTTTTTTTTTTTTTTTTTTTTTTTTTTTTTTTTTTTTTTTTTTTTTTTTTTTTTTTTTTTTTTTTTTTTTTTTTTTTTTTTTTTTTTTTTTTTTTTTTTTTTTTTTTTTTTTTTTTTTTTTTTTTTTTTTTTTTTTTTTTTTTTTTTTTTTTTTTTTTF
<<END CHOICES>>
<<END NOTES>>
T
T
T
T
T
F
F
F
F
F
F
F
F
F
F
F
F
F
F
F
F
F
F
F
F
F
<<END SELECTED FLAGS>>
<<END ROW TITLES>>
-1
-1
-1
-1
-1
-1
-1
-1
-1
-1
-1
-1
-1
-1
-1
-1
-1
-1
-1
-1
-1
-1
-1
-1
-1
-1
<<END DEC PT DATA>>
T


F


F


F


F


F


F


F


F


F


F


F


F


F


F


F


F


F


F


F


F


F


F


F


F


F


F

<<START EXCLUDE FLAGS>>
.
<<END EXCLUDE FLAGS>>
