# Supplementary material for: Green tea extract suppresses airway inflammation via oxidative stress-driven MAPKs/MMP-9 signaling in asthmatic mice and human airway epithelial cells
Source: Front Immunol. 2024 Apr 30;15:1362404. doi: 10.3389/fimmu.2024.1362404 (PMC11091254; doi:10.3389/fimmu.2024.1362404)
Supplement: Supplementary file 1 [file DataSheet_1.zip › SPSS/SPSS-Figure 4B.ISD]

GraphPad Instat for Windows Version 3.05, 32 bit for Win 95/NT
2.00
1


0.8,4.2,1.9,2.9,2.4,
1.2,3.7,1.7,2.8,2.3,
1.1,4.5,2.1,3.2,2.9,
0.9,4.3,1.8,3,2.5,
1.3,3.8,1.8,2.7,2.2,
1,4.4,2.2,3,2.9,
<<END RAW DATA>>
0
NC
6
1.05
0.18708287
0.07637626
0.8
1.3
1.05
1.24636337
0.85363663

1
OVA
6
4.15
0.32710854
0.1335415
3.7
4.5
4.25
4.49333521
3.80666479

2
Dex
6
1.91666667
0.19407902
0.07923243
1.7
2.2
1.85
2.12037324
1.71296009

3
GTEL
6
2.93333333
0.17511901
0.07149204
2.7
3.2
2.95
3.11713936
2.74952731

4
GTEH
6
2.53333333
0.30110906
0.12292726
2.2
2.9
2.45
2.84937932
2.21728735

5

0


6

0


7

0


8

0


9

0


10

0


11

0


12

0


13

0


14

0


15

0


16

0


17

0


18

0


19

0


20

0


21

0


22

0


23

0


24

0


25

0


<<END STAT DATA>>
3
0
0
1
-1
0
0
1
1
0
1
T
1
0
2
0
0
1
TTTTTTTTTTTTTTTTTTTTTTTTTTTTTTTTTTTTTTTTTTTTTTTTTTTTTTTTTTTTTTTTTTTTTTTTTTTTTTTTTTTTTTTTTTTTTTTTTTTTTTTTTTTTTTTTTTTTTTTTTTTTTTTTTTTTTTTTTTTTTTTTTTTTTTTTTTTTTTTTTTTTTTTTTTTTTTTTTTTTTTTTTTTTTTTTTTTTTTTTTTTTTTTTTTTTTTTTTTTTTTTTTTTTTTTTTTTTTTTTTTTTTTTTTTTTTTTTTTTTTTTTTTTTTTTTTTTTTTTTTTTTTTTTTTTTTTTTTTTTTTTTTTTTTTTTTTTTTTTTTTTTTTTTTTTTTTTTTTTTTTTTTTTTTTTF
<<END CHOICES>>
<<END NOTES>>
T
T
T
T
T
F
F
F
F
F
F
F
F
F
F
F
F
F
F
F
F
F
F
F
F
F
<<END SELECTED FLAGS>>
<<END ROW TITLES>>
-1
-1
-1
-1
-1
-1
-1
-1
-1
-1
-1
-1
-1
-1
-1
-1
-1
-1
-1
-1
-1
-1
-1
-1
-1
-1
<<END DEC PT DATA>>
T

0.12197524
0.99999165
T
0.22740706
0.91558131
T
0.22610958
0.91889468
T
0.18505677
0.9863492
T
0.22163949
0.92976444
T


F


F


F


F


F


F


F


F


F


F


F


F


F


F


F


F


F


F


F


F


F

<<START EXCLUDE FLAGS>>
.....
.....
.....
.....
.....
.....
<<END EXCLUDE FLAGS>>
