# Supplementary material for: Green tea extract suppresses airway inflammation via oxidative stress-driven MAPKs/MMP-9 signaling in asthmatic mice and human airway epithelial cells
Source: Front Immunol. 2024 Apr 30;15:1362404. doi: 10.3389/fimmu.2024.1362404 (PMC11091254; doi:10.3389/fimmu.2024.1362404)
Supplement: Supplementary file 1 [file DataSheet_1.zip › SPSS/SPSS-Figure 4C.ISD]

GraphPad Instat for Windows Version 3.05, 32 bit for Win 95/NT
2.00
1


1.2,2.8,1.6,2.1,1.7,
0.9,2.3,1.5,2.1,1.6,
1.3,2.5,1.4,2,1.7,
1.3,2.9,1.5,2.2,1.8,
0.8,2.2,1.6,2,1.5,
1.2,2.5,1.3,1.9,1.6,
<<END RAW DATA>>
0
NC
6
1.11666667
0.21369761
0.08724168
0.8
1.3
1.2
1.34096503
0.8923683

1
OVA
6
2.53333333
0.27325202
0.11155467
2.2
2.9
2.5
2.82014039
2.24652628

2
Dex
6
1.48333333
0.11690452
0.04772607
1.3
1.6
1.5
1.60603706
1.36062961

3
GTEL
6
2.05
0.10488088
0.04281744
1.9
2.2
2.05
2.16008364
1.93991636

4
GTEH
6
1.65
0.10488088
0.04281744
1.5
1.8
1.65
1.76008364
1.53991636

5

0


6

0


7

0


8

0


9

0


10

0


11

0


12

0


13

0


14

0


15

0


16

0


17

0


18

0


19

0


20

0


21

0


22

0


23

0


24

0


25

0


<<END STAT DATA>>
3
0
0
1
-1
0
0
1
1
0
1
T
1
0
2
0
0
1
TTTTTTTTTTTTTTTTTTTTTTTTTTTTTTTTTTTTTTTTTTTTTTTTTTTTTTTTTTTTTTTTTTTTTTTTTTTTTTTTTTTTTTTTTTTTTTTTTTTTTTTTTTTTTTTTTTTTTTTTTTTTTTTTTTTTTTTTTTTTTTTTTTTTTTTTTTTTTTTTTTTTTTTTTTTTTTTTTTTTTTTTTTTTTTTTTTTTTTTTTTTTTTTTTTTTTTTTTTTTTTTTTTTTTTTTTTTTTTTTTTTTTTTTTTTTTTTTTTTTTTTTTTTTTTTTTTTTTTTTTTTTTTTTTTTTTTTTTTTTTTTTTTTTTTTTTTTTTTTTTTTTTTTTTTTTTTTTTTTTTTTTTTTTTTTF
<<END CHOICES>>
<<END NOTES>>
T
T
T
T
T
F
F
F
F
F
F
F
F
F
F
F
F
F
F
F
F
F
F
F
F
F
<<END SELECTED FLAGS>>
<<END ROW TITLES>>
-1
-1
-1
-1
-1
-1
-1
-1
-1
-1
-1
-1
-1
-1
-1
-1
-1
-1
-1
-1
-1
-1
-1
-1
-1
-1
<<END DEC PT DATA>>
T

0.31837498
0.57723636
T
0.21520976
0.94388232
T
0.22334751
0.92571184
T
0.18321285
0.98778886
T
0.18321285
0.98778886
T


F


F


F


F


F


F


F


F


F


F


F


F


F


F


F


F


F


F


F


F


F

<<START EXCLUDE FLAGS>>
.....
.....
.....
.....
.....
.....
<<END EXCLUDE FLAGS>>
