# Supplementary material for: Green tea extract suppresses airway inflammation via oxidative stress-driven MAPKs/MMP-9 signaling in asthmatic mice and human airway epithelial cells
Source: Front Immunol. 2024 Apr 30;15:1362404. doi: 10.3389/fimmu.2024.1362404 (PMC11091254; doi:10.3389/fimmu.2024.1362404)
Supplement: Supplementary file 1 [file DataSheet_1.zip › SPSS/SPSS-Figure 5-ERK.ISD]

GraphPad Instat for Windows Version 3.05, 32 bit for Win 95/NT
2.00
1


1.12448,5.61265,2.20455,3.84166,3.32033,
1.13232,5.51489,2.10342,3.64512,3.01546,
0.94132,5.31547,2.34109,3.94745,3.54218,
1.12384,5.32675,2.38123,3.94238,3.52174,
0.94271,5.51921,2.20892,3.54822,3.03584,
1.13475,5.84122,2.14277,3.83725,3.32951,
<<END RAW DATA>>
0
NC
6
1.06657
0.09657521
0.03942667
0.94132
1.13475
1.12416
1.16793596
0.96520404

1
OVA
6
5.52169833
0.19542458
0.07978175
5.31547
5.84122
5.51705
5.72681721
5.31657946

2
Dex
6
2.23033
0.10948469
0.04469694
2.10342
2.38123
2.206735
2.34524583
2.11541417

3
GTEL
6
3.79368
0.16265178
0.06640231
3.54822
3.94745
3.839455
3.96440035
3.62295965

4
GTEH
6
3.29417667
0.22787891
0.09303117
3.01546
3.54218
3.32492
3.53335981
3.05499352

5

0


6

0


7

0


8

0


9

0


10

0


11

0


12

0


13

0


14

0


15

0


16

0


17

0


18

0


19

0


20

0


21

0


22

0


23

0


24

0


25

0


<<END STAT DATA>>
3
0
0
1
-1
0
0
1
1
0
1
T
1
0
2
0
0
1
TTTTTTTTTTTTTTTTTTTTTTTTTTTTTTTTTTTTTTTTTTTTTTTTTTTTTTTTTTTTTTTTTTTTTTTTTTTTTTTTTTTTTTTTTTTTTTTTTTTTTTTTTTTTTTTTTTTTTTTTTTTTTTTTTTTTTTTTTTTTTTTTTTTTTTTTTTTTTTTTTTTTTTTTTTTTTTTTTTTTTTTTTTTTTTTTTTTTTTTTTTTTTTTTTTTTTTTTTTTTTTTTTTTTTTTTTTTTTTTTTTTTTTTTTTTTTTTTTTTTTTTTTTTTTTTTTTTTTTTTTTTTTTTTTTTTTTTTTTTTTTTTTTTTTTTTTTTTTTTTTTTTTTTTTTTTTTTTTTTTTTTTTTTTTTTF
<<END CHOICES>>
<<END NOTES>>
T
T
T
T
T
F
F
F
F
F
F
F
F
F
F
F
F
F
F
F
F
F
F
F
F
F
<<END SELECTED FLAGS>>
<<END ROW TITLES>>
-1
-1
-1
-1
-1
-1
-1
-1
-1
-1
-1
-1
-1
-1
-1
-1
-1
-1
-1
-1
-1
-1
-1
-1
-1
-1
<<END DEC PT DATA>>
T

0.3900658
0.32082579
T
0.17406355
0.99336276
T
0.24418246
0.86675911
T
0.27226255
0.76538301
T
0.21235008
0.94957684
T


F


F


F


F


F


F


F


F


F


F


F


F


F


F


F


F


F


F


F


F


F

<<START EXCLUDE FLAGS>>
.....
.....
.....
.....
.....
.....
<<END EXCLUDE FLAGS>>
