# Supplementary material for: Green tea extract suppresses airway inflammation via oxidative stress-driven MAPKs/MMP-9 signaling in asthmatic mice and human airway epithelial cells
Source: Front Immunol. 2024 Apr 30;15:1362404. doi: 10.3389/fimmu.2024.1362404 (PMC11091254; doi:10.3389/fimmu.2024.1362404)
Supplement: Supplementary file 1 [file DataSheet_1.zip › SPSS/SPSS-Figure 5-JNK.ISD]

GraphPad Instat for Windows Version 3.05, 32 bit for Win 95/NT
2.00
1


1.13385,2.51996,1.54622,1.98466,1.74315,
0.84692,2.34186,1.34856,2.01495,1.52484,
1.03195,2.84123,1.69874,2.10542,1.43997,
1.02485,2.41725,1.53284,1.99247,1.75218,
0.83294,2.42165,1.31247,2.20311,1.56301,
1.23048,2.82346,1.64827,2.12347,1.44039,
<<END RAW DATA>>
0
NC
6
1.01683167
0.15640836
0.06385345
0.83294
1.23048
1.0284
1.18099888
0.85266446

1
OVA
6
2.56090167
0.2178087
0.08892003
2.34186
2.84123
2.470805
2.78951506
2.33228827

2
Dex
6
1.51451667
0.15590607
0.06364838
1.31247
1.69874
1.53953
1.67815666
1.35087667

3
GTEL
6
2.07068
0.0873538
0.03566204
1.98466
2.20311
2.060185
2.16236711
1.97899289

4
GTEH
6
1.57725667
0.14046306
0.0573438
1.43997
1.75218
1.543925
1.72468759
1.42982574

5

0


6

0


7

0


8

0


9

0


10

0


11

0


12

0


13

0


14

0


15

0


16

0


17

0


18

0


19

0


20

0


21

0


22

0


23

0


24

0


25

0


<<END STAT DATA>>
3
0
0
1
-1
0
0
1
1
0
1
T
1
0
2
0
0
1
TTTTTTTTTTTTTTTTTTTTTTTTTTTTTTTTTTTTTTTTTTTTTTTTTTTTTTTTTTTTTTTTTTTTTTTTTTTTTTTTTTTTTTTTTTTTTTTTTTTTTTTTTTTTTTTTTTTTTTTTTTTTTTTTTTTTTTTTTTTTTTTTTTTTTTTTTTTTTTTTTTTTTTTTTTTTTTTTTTTTTTTTTTTTTTTTTTTTTTTTTTTTTTTTTTTTTTTTTTTTTTTTTTTTTTTTTTTTTTTTTTTTTTTTTTTTTTTTTTTTTTTTTTTTTTTTTTTTTTTTTTTTTTTTTTTTTTTTTTTTTTTTTTTTTTTTTTTTTTTTTTTTTTTTTTTTTTTTTTTTTTTTTTTTTTTF
<<END CHOICES>>
<<END NOTES>>
T
T
T
T
T
F
F
F
F
F
F
F
F
F
F
F
F
F
F
F
F
F
F
F
F
F
<<END SELECTED FLAGS>>
<<END ROW TITLES>>
-1
-1
-1
-1
-1
-1
-1
-1
-1
-1
-1
-1
-1
-1
-1
-1
-1
-1
-1
-1
-1
-1
-1
-1
-1
-1
<<END DEC PT DATA>>
T

0.19464145
0.97689475
T
0.24121307
0.87616282
T
0.21344349
0.94744222
T
0.23824212
0.88525947
T
0.21451302
0.94530307
T


F


F


F


F


F


F


F


F


F


F


F


F


F


F


F


F


F


F


F


F


F

<<START EXCLUDE FLAGS>>
.....
.....
.....
.....
.....
.....
<<END EXCLUDE FLAGS>>
