# Supplementary material for: Green tea extract suppresses airway inflammation via oxidative stress-driven MAPKs/MMP-9 signaling in asthmatic mice and human airway epithelial cells
Source: Front Immunol. 2024 Apr 30;15:1362404. doi: 10.3389/fimmu.2024.1362404 (PMC11091254; doi:10.3389/fimmu.2024.1362404)
Supplement: Supplementary file 1 [file DataSheet_1.zip › SPSS/SPSS-Figure 5-p38.ISD]

GraphPad Instat for Windows Version 3.05, 32 bit for Win 95/NT
2.00
1


1.12399,4.69858,2.69945,3.51236,2.98446,
0.94415,4.51266,2.48113,3.21994,3.15445,
1.23542,4.21899,2.31478,3.76549,2.84126,
1.13048,4.68214,2.32147,3.53247,2.99301,
0.95324,4.52314,2.68317,3.20248,3.13246,
1.24655,4.22457,2.47214,3.772018,2.81475,
<<END RAW DATA>>
0
NC
6
1.10563833
0.13187646
0.05383834
0.94415
1.24655
1.127235
1.2440567
0.96721996

1
OVA
6
4.47668
0.21207079
0.08657754
4.21899
4.69858
4.5179
4.69927085
4.25408915

2
Dex
6
2.49535667
0.16763881
0.06843826
2.31478
2.69945
2.476635
2.67131143
2.31940191

3
GTEL
6
3.500793
0.25005351
0.10208392
3.20248
3.772018
3.522415
3.76325075
3.23833525

4
GTEH
6
2.98673167
0.14152771
0.05777845
2.81475
3.15445
2.988735
3.13528005
2.83818328

5

0


6

0


7

0


8

0


9

0


10

0


11

0


12

0


13

0


14

0


15

0


16

0


17

0


18

0


19

0


20

0


21

0


22

0


23

0


24

0


25

0


<<END STAT DATA>>
3
0
0
1
-1
0
0
1
1
0
1
T
1
0
2
0
0
1
TTTTTTTTTTTTTTTTTTTTTTTTTTTTTTTTTTTTTTTTTTTTTTTTTTTTTTTTTTTTTTTTTTTTTTTTTTTTTTTTTTTTTTTTTTTTTTTTTTTTTTTTTTTTTTTTTTTTTTTTTTTTTTTTTTTTTTTTTTTTTTTTTTTTTTTTTTTTTTTTTTTTTTTTTTTTTTTTTTTTTTTTTTTTTTTTTTTTTTTTTTTTTTTTTTTTTTTTTTTTTTTTTTTTTTTTTTTTTTTTTTTTTTTTTTTTTTTTTTTTTTTTTTTTTTTTTTTTTTTTTTTTTTTTTTTTTTTTTTTTTTTTTTTTTTTTTTTTTTTTTTTTTTTTTTTTTTTTTTTTTTTTTTTTTTTF
<<END CHOICES>>
<<END NOTES>>
T
T
T
T
T
F
F
F
F
F
F
F
F
F
F
F
F
F
F
F
F
F
F
F
F
F
<<END SELECTED FLAGS>>
<<END ROW TITLES>>
-1
-1
-1
-1
-1
-1
-1
-1
-1
-1
-1
-1
-1
-1
-1
-1
-1
-1
-1
-1
-1
-1
-1
-1
-1
-1
<<END DEC PT DATA>>
T

0.22200122
0.92891665
T
0.2340246
0.89761024
T
0.20202308
0.96714164
T
0.20262406
0.96624675
T
0.18172844
0.98886599
T


F


F


F


F


F


F


F


F


F


F


F


F


F


F


F


F


F


F


F


F


F

<<START EXCLUDE FLAGS>>
.....
.....
.....
.....
.....
.....
<<END EXCLUDE FLAGS>>
