# Supplementary material for: Green tea extract suppresses airway inflammation via oxidative stress-driven MAPKs/MMP-9 signaling in asthmatic mice and human airway epithelial cells
Source: Front Immunol. 2024 Apr 30;15:1362404. doi: 10.3389/fimmu.2024.1362404 (PMC11091254; doi:10.3389/fimmu.2024.1362404)
Supplement: Supplementary file 1 [file DataSheet_1.zip › SPSS/SPSS-Figure 6A.ISD]

GraphPad Instat for Windows Version 3.05, 32 bit for Win 95/NT
2.00
1


47.942,80.347,59.185,85.168,69.175,
44.159,79.781,60.598,72.943,65.319,
47.648,79.634,60.153,65.694,64.341,
41.542,88.847,62.147,67.842,66.198,
53.491,85.318,59.416,69.349,66.471,
47.214,83.248,60.218,73.218,66.584,
<<END RAW DATA>>
0
NC
6
46.99933333
4.03353907
1.64668543
41.542
53.491
47.431
51.23296158
42.76570509

1
OVA
6
82.8625
3.69429088
1.50818794
79.634
88.847
81.7975
86.74005118
78.98494882

2
Dex
6
60.28616667
1.05376267
0.43019681
59.185
62.147
60.1855
61.39220266
59.18013067

3
GTEL
6
72.369
6.91425241
2.82273173
65.694
85.168
71.146
79.62624327
65.11175673

4
GTEH
6
66.348
1.62309236
0.66262468
64.341
69.175
66.3345
68.05160805
64.64439195

5

0


6

0


7

0


8

0


9

0


10

0


11

0


12

0


13

0


14

0


15

0


16

0


17

0


18

0


19

0


20

0


21

0


22

0


23

0


24

0


25

0


<<END STAT DATA>>
3
0
0
1
-1
0
0
1
1
0
1
T
1
0
2
0
0
1
TTTTTTTTTTTTTTTTTTTTTTTTTTTTTTTTTTTTTTTTTTTTTTTTTTTTTTTTTTTTTTTTTTTTTTTTTTTTTTTTTTTTTTTTTTTTTTTTTTTTTTTTTTTTTTTTTTTTTTTTTTTTTTTTTTTTTTTTTTTTTTTTTTTTTTTTTTTTTTTTTTTTTTTTTTTTTTTTTTTTTTTTTTTTTTTTTTTTTTTTTTTTTTTTTTTTTTTTTTTTTTTTTTTTTTTTTTTTTTTTTTTTTTTTTTTTTTTTTTTTTTTTTTTTTTTTTTTTTTTTTTTTTTTTTTTTTTTTTTTTTTTTTTTTTTTTTTTTTTTTTTTTTTTTTTTTTTTTTTTTTTTTTTTTTTTF
<<END CHOICES>>
<<END NOTES>>
T
T
T
T
T
F
F
F
F
F
F
F
F
F
F
F
F
F
F
F
F
F
F
F
F
F
<<END SELECTED FLAGS>>
<<END ROW TITLES>>
-1
-1
-1
-1
-1
-1
-1
-1
-1
-1
-1
-1
-1
-1
-1
-1
-1
-1
-1
-1
-1
-1
-1
-1
-1
-1
<<END DEC PT DATA>>
T

0.24094431
0.87699877
T
0.25202176
0.84054563
T
0.21698366
0.94016842
T
0.28447256
0.71653461
T
0.27553322
0.75248404
T


F


F


F


F


F


F


F


F


F


F


F


F


F


F


F


F


F


F


F


F


F

<<START EXCLUDE FLAGS>>
.....
.....
.....
.....
.....
.....
<<END EXCLUDE FLAGS>>
