# Supplementary material for: Green tea extract suppresses airway inflammation via oxidative stress-driven MAPKs/MMP-9 signaling in asthmatic mice and human airway epithelial cells
Source: Front Immunol. 2024 Apr 30;15:1362404. doi: 10.3389/fimmu.2024.1362404 (PMC11091254; doi:10.3389/fimmu.2024.1362404)
Supplement: Supplementary file 1 [file DataSheet_1.zip › SPSS/SPSS-Figure 6B.ISD]

GraphPad Instat for Windows Version 3.05, 32 bit for Win 95/NT
2.00
1


1.642,0.617,1.485,0.624,1.079,
1.437,0.495,1.579,0.642,1.042,
1.726,0.455,1.354,0.612,1.079,
1.421,0.503,1.298,0.761,1.013,
1.581,0.364,1.308,0.594,1.007,
1.551,0.492,1.402,0.658,1.042,
<<END RAW DATA>>
0
NC
6
1.55966667
0.11768716
0.04804558
1.421
1.726
1.566
1.68319185
1.43614148

1
OVA
6
0.48766667
0.08172556
0.03336432
0.364
0.617
0.4935
0.57344633
0.401887

2
Dex
6
1.40433333
0.10967345
0.044774
1.298
1.579
1.378
1.51944729
1.28921938

3
GTEL
6
0.6485
0.05948361
0.02428408
0.594
0.761
0.633
0.71093438
0.58606562

4
GTEH
6
1.04366667
0.03094296
0.01263241
1.007
1.079
1.042
1.07614459
1.01118874

5

0


6

0


7

0


8

0


9

0


10

0


11

0


12

0


13

0


14

0


15

0


16

0


17

0


18

0


19

0


20

0


21

0


22

0


23

0


24

0


25

0


<<END STAT DATA>>
3
0
0
1
-1
0
0
1
1
0
1
T
1
0
2
0
0
1
TTTTTTTTTTTTTTTTTTTTTTTTTTTTTTTTTTTTTTTTTTTTTTTTTTTTTTTTTTTTTTTTTTTTTTTTTTTTTTTTTTTTTTTTTTTTTTTTTTTTTTTTTTTTTTTTTTTTTTTTTTTTTTTTTTTTTTTTTTTTTTTTTTTTTTTTTTTTTTTTTTTTTTTTTTTTTTTTTTTTTTTTTTTTTTTTTTTTTTTTTTTTTTTTTTTTTTTTTTTTTTTTTTTTTTTTTTTTTTTTTTTTTTTTTTTTTTTTTTTTTTTTTTTTTTTTTTTTTTTTTTTTTTTTTTTTTTTTTTTTTTTTTTTTTTTTTTTTTTTTTTTTTTTTTTTTTTTTTTTTTTTTTTTTTTTF
<<END CHOICES>>
<<END NOTES>>
T
T
T
T
T
F
F
F
F
F
F
F
F
F
F
F
F
F
F
F
F
F
F
F
F
F
<<END SELECTED FLAGS>>
<<END ROW TITLES>>
-1
-1
-1
-1
-1
-1
-1
-1
-1
-1
-1
-1
-1
-1
-1
-1
-1
-1
-1
-1
-1
-1
-1
-1
-1
-1
<<END DEC PT DATA>>
T

0.18467448
0.98665713
T
0.25892449
0.81598015
T
0.17685074
0.99192288
T
0.26989216
0.77462608
T
0.20655531
0.96000795
T


F


F


F


F


F


F


F


F


F


F


F


F


F


F


F


F


F


F


F


F


F

<<START EXCLUDE FLAGS>>
.....
.....
.....
.....
.....
.....
<<END EXCLUDE FLAGS>>
