# Supplementary material for: Green tea extract suppresses airway inflammation via oxidative stress-driven MAPKs/MMP-9 signaling in asthmatic mice and human airway epithelial cells
Source: Front Immunol. 2024 Apr 30;15:1362404. doi: 10.3389/fimmu.2024.1362404 (PMC11091254; doi:10.3389/fimmu.2024.1362404)
Supplement: Supplementary file 1 [file DataSheet_1.zip › SPSS/SPSS-Figure 6C.ISD]

GraphPad Instat for Windows Version 3.05, 32 bit for Win 95/NT
2.00
1


342.5,123,241.6,150.9,201.7,
361.2,114.3,239.3,148.4,227.5,
312.8,58.5,257.4,156,215,
254.8,71.1,250,153.2,228.3,
334.7,120.5,232,144,234.9,
318.9,98.2,244.6,151.8,221.8,
<<END RAW DATA>>
0
NC
6
320.81666667
36.66024641
14.96648292
254.8
361.2
326.8
359.29549426
282.33783907

1
OVA
6
97.6
27.1288776
11.0753179
58.5
123
106.25
126.07464233
69.12535767

2
Dex
6
244.15
8.80494179
3.59460244
232
257.4
243.1
253.39172286
234.90827714

3
GTEL
6
150.71666667
4.14169852
1.69084134
144
156
151.35
155.06381976
146.36951358

4
GTEH
6
221.53333333
11.79977401
4.81723757
201.7
234.9
224.65
233.91845112
209.14821555

5

0


6

0


7

0


8

0


9

0


10

0


11

0


12

0


13

0


14

0


15

0


16

0


17

0


18

0


19

0


20

0


21

0


22

0


23

0


24

0


25

0


<<END STAT DATA>>
3
0
0
1
-1
0
0
1
1
0
1
T
1
0
2
0
0
1
TTTTTTTTTTTTTTTTTTTTTTTTTTTTTTTTTTTTTTTTTTTTTTTTTTTTTTTTTTTTTTTTTTTTTTTTTTTTTTTTTTTTTTTTTTTTTTTTTTTTTTTTTTTTTTTTTTTTTTTTTTTTTTTTTTTTTTTTTTTTTTTTTTTTTTTTTTTTTTTTTTTTTTTTTTTTTTTTTTTTTTTTTTTTTTTTTTTTTTTTTTTTTTTTTTTTTTTTTTTTTTTTTTTTTTTTTTTTTTTTTTTTTTTTTTTTTTTTTTTTTTTTTTTTTTTTTTTTTTTTTTTTTTTTTTTTTTTTTTTTTTTTTTTTTTTTTTTTTTTTTTTTTTTTTTTTTTTTTTTTTTTTTTTTTTTF
<<END CHOICES>>
<<END NOTES>>
T
T
T
T
T
F
F
F
F
F
F
F
F
F
F
F
F
F
F
F
F
F
F
F
F
F
<<END SELECTED FLAGS>>
<<END ROW TITLES>>
-1
-1
-1
-1
-1
-1
-1
-1
-1
-1
-1
-1
-1
-1
-1
-1
-1
-1
-1
-1
-1
-1
-1
-1
-1
-1
<<END DEC PT DATA>>
T

0.24678954
0.85825729
T
0.23090018
0.90631518
T
0.14628755
0.9995301
T
0.1843193
0.98693876
T
0.19344097
0.97827043
T


F


F


F


F


F


F


F


F


F


F


F


F


F


F


F


F


F


F


F


F


F

<<START EXCLUDE FLAGS>>
.....
.....
.....
.....
.....
.....
<<END EXCLUDE FLAGS>>
