# Supplementary material for: Green tea extract suppresses airway inflammation via oxidative stress-driven MAPKs/MMP-9 signaling in asthmatic mice and human airway epithelial cells
Source: Front Immunol. 2024 Apr 30;15:1362404. doi: 10.3389/fimmu.2024.1362404 (PMC11091254; doi:10.3389/fimmu.2024.1362404)
Supplement: Supplementary file 1 [file DataSheet_1.zip › SPSS/SPSS-Figure 6D.ISD]

GraphPad Instat for Windows Version 3.05, 32 bit for Win 95/NT
2.00
1


21.5,7.945,13.589,9.6,13.842,
23.6,8.361,14.941,9.7,12.647,
18.6,7.548,15.877,8.5,13.148,
19.6,6.279,15.984,7.3,12.542,
20.1,7.299,16.81,9.2,12.198,
21.4,7.245,15.201,9.2,13.204,
<<END RAW DATA>>
0
NC
6
20.8
1.75840837
0.71786721
18.6
23.6
20.75
22.6456366
18.9543634

1
OVA
6
7.44616667
0.71000406
0.28985794
6.279
8.361
7.4235
8.19139144
6.70094189

2
Dex
6
15.40033333
1.10333017
0.45043266
13.589
16.81
15.539
16.55839569
14.24227097

3
GTEL
6
8.91666667
0.89758936
0.36643932
7.3
9.7
9.2
9.85878217
7.97455117

4
GTEH
6
12.93016667
0.58665166
0.23949954
12.198
13.842
12.8975
13.54591997
12.31441336

5

0


6

0


7

0


8

0


9

0


10

0


11

0


12

0


13

0


14

0


15

0


16

0


17

0


18

0


19

0


20

0


21

0


22

0


23

0


24

0


25

0


<<END STAT DATA>>
3
0
0
1
-1
0
0
1
1
0
1
T
1
0
2
0
0
1
TTTTTTTTTTTTTTTTTTTTTTTTTTTTTTTTTTTTTTTTTTTTTTTTTTTTTTTTTTTTTTTTTTTTTTTTTTTTTTTTTTTTTTTTTTTTTTTTTTTTTTTTTTTTTTTTTTTTTTTTTTTTTTTTTTTTTTTTTTTTTTTTTTTTTTTTTTTTTTTTTTTTTTTTTTTTTTTTTTTTTTTTTTTTTTTTTTTTTTTTTTTTTTTTTTTTTTTTTTTTTTTTTTTTTTTTTTTTTTTTTTTTTTTTTTTTTTTTTTTTTTTTTTTTTTTTTTTTTTTTTTTTTTTTTTTTTTTTTTTTTTTTTTTTTTTTTTTTTTTTTTTTTTTTTTTTTTTTTTTTTTTTTTTTTTTF
<<END CHOICES>>
<<END NOTES>>
T
T
T
T
T
F
F
F
F
F
F
F
F
F
F
F
F
F
F
F
F
F
F
F
F
F
<<END SELECTED FLAGS>>
<<END ROW TITLES>>
-1
-1
-1
-1
-1
-1
-1
-1
-1
-1
-1
-1
-1
-1
-1
-1
-1
-1
-1
-1
-1
-1
-1
-1
-1
-1
<<END DEC PT DATA>>
T

0.17862476
0.99089348
T
0.22180048
0.92938783
T
0.17193188
0.99432714
T
0.2905299
0.69176411
T
0.18532895
0.98612691
T


F


F


F


F


F


F


F


F


F


F


F


F


F


F


F


F


F


F


F


F


F

<<START EXCLUDE FLAGS>>
.....
.....
.....
.....
.....
.....
<<END EXCLUDE FLAGS>>
