# Supplementary material for: Green tea extract suppresses airway inflammation via oxidative stress-driven MAPKs/MMP-9 signaling in asthmatic mice and human airway epithelial cells
Source: Front Immunol. 2024 Apr 30;15:1362404. doi: 10.3389/fimmu.2024.1362404 (PMC11091254; doi:10.3389/fimmu.2024.1362404)
Supplement: Supplementary file 1 [file DataSheet_1.zip › SPSS/SPSS-Figure 6E.ISD]

GraphPad Instat for Windows Version 3.05, 32 bit for Win 95/NT
2.00
1


81.512,21.478,62.105,45.195,55.964,
83.647,23.51,64.961,40.648,57.617,
89.698,24.012,60.211,37.51,52.746,
80.567,23.519,63.981,36.986,50.842,
75.641,24.073,64.98,32.847,52.715,
82.214,23.514,63.147,39.217,54.21,
<<END RAW DATA>>
0
NC
6
82.21316667
4.57107171
1.86613221
75.641
89.698
81.863
87.01099258
77.41534075

1
OVA
6
23.351
0.95356258
0.38929029
21.478
24.073
23.5165
24.35186535
22.35013465

2
Dex
6
63.23083333
1.84443665
0.75298811
60.211
64.98
63.564
65.16676577
61.2949009

3
GTEL
6
38.73383333
4.11950616
1.68178135
32.847
45.195
38.3635
43.05769317
34.40997349

4
GTEH
6
54.01566667
2.45679944
1.00298417
50.842
57.617
53.478
56.59433897
51.43699437

5

0


6

0


7

0


8

0


9

0


10

0


11

0


12

0


13

0


14

0


15

0


16

0


17

0


18

0


19

0


20

0


21

0


22

0


23

0


24

0


25

0


<<END STAT DATA>>
3
0
0
1
-1
0
0
1
1
0
1
T
1
0
2
0
0
1
TTTTTTTTTTTTTTTTTTTTTTTTTTTTTTTTTTTTTTTTTTTTTTTTTTTTTTTTTTTTTTTTTTTTTTTTTTTTTTTTTTTTTTTTTTTTTTTTTTTTTTTTTTTTTTTTTTTTTTTTTTTTTTTTTTTTTTTTTTTTTTTTTTTTTTTTTTTTTTTTTTTTTTTTTTTTTTTTTTTTTTTTTTTTTTTTTTTTTTTTTTTTTTTTTTTTTTTTTTTTTTTTTTTTTTTTTTTTTTTTTTTTTTTTTTTTTTTTTTTTTTTTTTTTTTTTTTTTTTTTTTTTTTTTTTTTTTTTTTTTTTTTTTTTTTTTTTTTTTTTTTTTTTTTTTTTTTTTTTTTTTTTTTTTTTTF
<<END CHOICES>>
<<END NOTES>>
T
T
T
T
T
F
F
F
F
F
F
F
F
F
F
F
F
F
F
F
F
F
F
F
F
F
<<END SELECTED FLAGS>>
<<END ROW TITLES>>
-1
-1
-1
-1
-1
-1
-1
-1
-1
-1
-1
-1
-1
-1
-1
-1
-1
-1
-1
-1
-1
-1
-1
-1
-1
-1
<<END DEC PT DATA>>
T

0.21022362
0.95357677
T
0.39954387
0.29355973
T
0.17149924
0.9945092
T
0.16902245
0.99546767
T
0.19733965
0.97359131
T


F


F


F


F


F


F


F


F


F


F


F


F


F


F


F


F


F


F


F


F


F

<<START EXCLUDE FLAGS>>
.....
.....
.....
.....
.....
.....
<<END EXCLUDE FLAGS>>
