# Supplementary material for: Green tea extract suppresses airway inflammation via oxidative stress-driven MAPKs/MMP-9 signaling in asthmatic mice and human airway epithelial cells
Source: Front Immunol. 2024 Apr 30;15:1362404. doi: 10.3389/fimmu.2024.1362404 (PMC11091254; doi:10.3389/fimmu.2024.1362404)
Supplement: Supplementary file 1 [file DataSheet_1.zip › SPSS/SPSS-Figure 8-p38.ISD]

GraphPad Instat for Windows Version 3.05, 32 bit for Win 95/NT
2.00
1


1,3.7,3.5,3.2,2.5,
1.1,3.6,3.6,3.4,2.6,
0.8,3.7,3.4,3.1,2.7,
<<END RAW DATA>>
0
NC
3
0.96666667
0.15275252
0.08819171
0.8
1.1
1
1.3461556
0.58717774

1
LPS
3
3.66666667
0.05773503
0.03333333
3.6
3.7
3.7
3.8101
3.52323333

2
GTE10
3
3.5
0.1
0.05773503
3.4
3.6
3.5
3.74843382
3.25156618

3
GTE20
3
3.23333333
0.15275252
0.08819171
3.1
3.4
3.2
3.61282226
2.8538444

4
GTE40
3
2.6
0.1
0.05773503
2.5
2.7
2.6
2.84843382
2.35156618

5

0


6

0


7

0


8

0


9

0


10

0


11

0


12

0


13

0


14

0


15

0


16

0


17

0


18

0


19

0


20

0


21

0


22

0


23

0


24

0


25

0


<<END STAT DATA>>
3
0
0
1
-1
0
0
1
1
0
1
T
1
0
2
0
0
1
TTTTTTTTTTTTTTTTTTTTTTTTTTTTTTTTTTTTTTTTTTTTTTTTTTTTTTTTTTTTTTTTTTTTTTTTTTTTTTTTTTTTTTTTTTTTTTTTTTTTTTTTTTTTTTTTTTTTTTTTTTTTTTTTTTTTTTTTTTTTTTTTTTTTTTTTTTTTTTTTTTTTTTTTTTTTTTTTTTTTTTTTTTTTTTTTTTTTTTTTTTTTTTTTTTTTTTTTTTTTTTTTTTTTTTTTTTTTTTTTTTTTTTTTTTTTTTTTTTTTTTTTTTTTTTTTTTTTTTTTTTTTTTTTTTTTTTTTTTTTTTTTTTTTTTTTTTTTTTTTTTTTTTTTTTTTTTTTTTTTTTTTTTTTTTTF
<<END CHOICES>>
<<END NOTES>>
T
T
T
T
T
F
F
F
F
F
F
F
F
F
F
F
F
F
F
F
F
F
F
F
F
F
<<END SELECTED FLAGS>>
<<END ROW TITLES>>
-1
-1
-1
-1
-1
-1
-1
-1
-1
-1
-1
-1
-1
-1
-1
-1
-1
-1
-1
-1
-1
-1
-1
-1
-1
-1
<<END DEC PT DATA>>
T


F


F


F


F


F


F


F


F


F


F


F


F


F


F


F


F


F


F


F


F


F


F


F


F


F


F

<<START EXCLUDE FLAGS>>
.....
.....
.....
<<END EXCLUDE FLAGS>>
