# Supplementary material for: Green tea extract suppresses airway inflammation via oxidative stress-driven MAPKs/MMP-9 signaling in asthmatic mice and human airway epithelial cells
Source: Front Immunol. 2024 Apr 30;15:1362404. doi: 10.3389/fimmu.2024.1362404 (PMC11091254; doi:10.3389/fimmu.2024.1362404)
Supplement: Supplementary file 1 [file DataSheet_1.zip › SPSS/SPSS-Figure 9-ERK.ISD]

GraphPad Instat for Windows Version 3.05, 32 bit for Win 95/NT
2.00
1


1.123,3.758,1.825,3.531,3.421,2.567,1.586,2.622,2.412,
0.985,3.921,1.552,3.415,3.386,2.492,1.436,2.506,2.346,
1.073,3.561,1.745,3.354,3.365,2.373,1.513,2.412,2.252,
<<END RAW DATA>>
0
NC
3
1.06033333
0.06986654
0.04033747
0.985
1.123
1.073
1.23390545
0.88676122

1
LPS
3
3.74666667
0.18026739
0.10407743
3.561
3.921
3.758
4.19451184
3.29882149

2
LPS+PD098059
3
1.70733333
0.14034363
0.08102743
1.552
1.825
1.745
2.05599437
1.3586723

3
LPS+SP600125
3
3.43333333
0.08991292
0.05191125
3.354
3.531
3.415
3.65670744
3.20995923

4
LPS+SB203580
3
3.39066667
0.02829016
0.01633333
3.365
3.421
3.386
3.460949
3.32038433

5
LPS+GTE
3
2.47733333
0.09782808
0.05648107
2.373
2.567
2.492
2.72037137
2.2342953

6
LPS+GTE+PD098059
3
1.51166667
0.07500889
0.0433064
1.436
1.586
1.513
1.69801411
1.32531922

7
LPS+GTE+SP600125
3
2.51333333
0.10519189
0.06073256
2.412
2.622
2.506
2.77466556
2.25200111

8
LPS+GTE+SB203580
3
2.33666667
0.0804073
0.04642317
2.252
2.412
2.346
2.53642559
2.13690775

9

0


10

0


11

0


12

0


13

0


14

0


15

0


16

0


17

0


18

0


19

0


20

0


21

0


22

0


23

0


24

0


25

0


<<END STAT DATA>>
3
0
0
1
-1
0
0
1
1
0
1
T
1
0
2
0
0
1
TTTTTTTTTTTTTTTTTTTTTTTTTTTTTTTTTTTTTTTTTTTTTTTTTTTTTTTTTTTTTTTTTTTTTTTTTTTTTTTTTTTTTTTTTTTTTTTTTTTTTTTTTTTTTTTTTTTTTTTTTTTTTTTTTTTTTTTTTTTTTTTTTTTTTTTTTTTTTTTTTTTTTTTTTTTTTTTTTTTTTTTTTTTTTTTTTTTTTTTTTTTTTTTTTTTTTTTTTTTTTTTTTTTTTTTTTTTTTTTTTTTTTTTTTTTTTTTTTTTTTTTTTTTTTTTTTTTTTTTTTTTTTTTTTTTTTTTTTTTTTTTTTTTTTTTTTTTTTTTTTTTTTTTTTTTTTTTTTTTTTTTTTTTTTTTF
<<END CHOICES>>
<<END NOTES>>
T
T
T
T
T
T
T
T
T
F
F
F
F
F
F
F
F
F
F
F
F
F
F
F
F
F
<<END SELECTED FLAGS>>
<<END ROW TITLES>>
-1
-1
-1
-1
-1
-1
-1
-1
-1
-1
-1
-1
-1
-1
-1
-1
-1
-1
-1
-1
-1
-1
-1
-1
-1
-1
<<END DEC PT DATA>>
T


F


F


F


F


F


F


F


F


F


F


F


F


F


F


F


F


F


F


F


F


F


F


F


F


F


F

<<START EXCLUDE FLAGS>>
.........
.........
.........
<<END EXCLUDE FLAGS>>
