# Supplementary material for: Green tea extract suppresses airway inflammation via oxidative stress-driven MAPKs/MMP-9 signaling in asthmatic mice and human airway epithelial cells
Source: Front Immunol. 2024 Apr 30;15:1362404. doi: 10.3389/fimmu.2024.1362404 (PMC11091254; doi:10.3389/fimmu.2024.1362404)
Supplement: Supplementary file 1 [file DataSheet_1.zip › SPSS/SPSS-Figure 9-JNK.ISD]

GraphPad Instat for Windows Version 3.05, 32 bit for Win 95/NT
2.00
1


1.058,3.358,3.276,1.515,3.392,2.331,2.542,1.398,2.878,
1.153,3.49,3.126,1.785,3.178,2.475,2.686,1.414,2.943,
1.023,3.563,3.351,1.633,3.231,2.303,2.989,1.321,2.714,
<<END RAW DATA>>
0
NC
3
1.078
0.06726812
0.03883727
1.023
1.153
1.058
1.24511676
0.91088324

1
LPS
3
3.47033333
0.10390541
0.05998981
3.358
3.563
3.49
3.7284695
3.21219716

2
LPS+PD098059
3
3.251
0.11456439
0.06614378
3.126
3.351
3.276
3.5356167
2.9663833

3
LPS+SP600125
3
1.64433333
0.13535632
0.07814801
1.515
1.785
1.633
1.98060421
1.30806246

4
LPS+SB203580
3
3.267
0.11144954
0.06434542
3.178
3.392
3.231
3.54387835
2.99012165

5
LPS+GTE
3
2.36966667
0.0922894
0.05328331
2.303
2.475
2.331
2.59894475
2.14038858

6
LPS+GTE+PD098059
3
2.739
0.22816441
0.13173079
2.542
2.989
2.686
3.30583757
2.17216243

7
LPS+GTE+SP600125
3
1.37766667
0.04972256
0.02870734
1.321
1.414
1.398
1.50119433
1.254139

8
LPS+GTE+SB203580
3
2.845
0.11801271
0.06813467
2.714
2.943
2.878
3.13818349
2.55181651

9

0


10

0


11

0


12

0


13

0


14

0


15

0


16

0


17

0


18

0


19

0


20

0


21

0


22

0


23

0


24

0


25

0


<<END STAT DATA>>
3
0
0
1
-1
0
0
1
1
0
1
T
1
0
2
0
0
1
TTTTTTTTTTTTTTTTTTTTTTTTTTTTTTTTTTTTTTTTTTTTTTTTTTTTTTTTTTTTTTTTTTTTTTTTTTTTTTTTTTTTTTTTTTTTTTTTTTTTTTTTTTTTTTTTTTTTTTTTTTTTTTTTTTTTTTTTTTTTTTTTTTTTTTTTTTTTTTTTTTTTTTTTTTTTTTTTTTTTTTTTTTTTTTTTTTTTTTTTTTTTTTTTTTTTTTTTTTTTTTTTTTTTTTTTTTTTTTTTTTTTTTTTTTTTTTTTTTTTTTTTTTTTTTTTTTTTTTTTTTTTTTTTTTTTTTTTTTTTTTTTTTTTTTTTTTTTTTTTTTTTTTTTTTTTTTTTTTTTTTTTTTTTTTTF
<<END CHOICES>>
<<END NOTES>>
T
T
T
T
T
T
T
T
T
F
F
F
F
F
F
F
F
F
F
F
F
F
F
F
F
F
<<END SELECTED FLAGS>>
<<END ROW TITLES>>
-1
-1
-1
-1
-1
-1
-1
-1
-1
-1
-1
-1
-1
-1
-1
-1
-1
-1
-1
-1
-1
-1
-1
-1
-1
-1
<<END DEC PT DATA>>
T


F


F


F


F


F


F


F


F


F


F


F


F


F


F


F


F


F


F


F


F


F


F


F


F


F


F

<<START EXCLUDE FLAGS>>
.........
.........
.........
<<END EXCLUDE FLAGS>>
