# Supplementary material for: Green tea extract suppresses airway inflammation via oxidative stress-driven MAPKs/MMP-9 signaling in asthmatic mice and human airway epithelial cells
Source: Front Immunol. 2024 Apr 30;15:1362404. doi: 10.3389/fimmu.2024.1362404 (PMC11091254; doi:10.3389/fimmu.2024.1362404)
Supplement: Supplementary file 1 [file DataSheet_1.zip › SPSS/SPSS-Figure 9-MMP-9.ISD]

GraphPad Instat for Windows Version 3.05, 32 bit for Win 95/NT
2.00
1


1.032,3.64,2.594,3.247,2.55,2.957,1.554,3.001,2.384,
0.986,3.542,2.451,3.116,2.648,2.981,1.443,3.149,2.394,
1.154,3.843,2.512,3.243,2.648,3.249,1.621,3.125,2.491,
<<END RAW DATA>>
0
NC
3
1.05733333
0.08681782
0.05012429
0.986
1.154
1.032
1.27301815
0.84164851

1
LPS
3
3.675
0.15352199
0.08863596
3.542
3.843
3.64
4.05640053
3.29359947

2
LPS+PD098059
3
2.519
0.07175653
0.04142865
2.451
2.594
2.512
2.6972675
2.3407325

3
LPS+SP600125
3
3.202
0.07450503
0.0430155
3.116
3.247
3.243
3.3870957
3.0169043

4
LPS+SB203580
3
2.61533333
0.05658033
0.03266667
2.55
2.648
2.648
2.755898
2.47476867

5
LPS+GTE
3
3.06233333
0.16210285
0.09359012
2.957
3.249
2.981
3.46505163
2.65961503

6
LPS+GTE+PD098059
3
1.53933333
0.0899018
0.05190483
1.443
1.621
1.554
1.76267981
1.31598686

7
LPS+GTE+SP600125
3
3.09166667
0.07943131
0.04585969
3.001
3.149
3.125
3.28900091
2.89433242

8
LPS+GTE+SB203580
3
2.423
0.05910161
0.03412233
2.384
2.491
2.394
2.56982838
2.27617162

9

0


10

0


11

0


12

0


13

0


14

0


15

0


16

0


17

0


18

0


19

0


20

0


21

0


22

0


23

0


24

0


25

0


<<END STAT DATA>>
3
0
0
1
-1
0
0
1
1
0
1
T
1
0
2
0
0
1
TTTTTTTTTTTTTTTTTTTTTTTTTTTTTTTTTTTTTTTTTTTTTTTTTTTTTTTTTTTTTTTTTTTTTTTTTTTTTTTTTTTTTTTTTTTTTTTTTTTTTTTTTTTTTTTTTTTTTTTTTTTTTTTTTTTTTTTTTTTTTTTTTTTTTTTTTTTTTTTTTTTTTTTTTTTTTTTTTTTTTTTTTTTTTTTTTTTTTTTTTTTTTTTTTTTTTTTTTTTTTTTTTTTTTTTTTTTTTTTTTTTTTTTTTTTTTTTTTTTTTTTTTTTTTTTTTTTTTTTTTTTTTTTTTTTTTTTTTTTTTTTTTTTTTTTTTTTTTTTTTTTTTTTTTTTTTTTTTTTTTTTTTTTTTTTF
<<END CHOICES>>
<<END NOTES>>
T
T
T
T
T
T
T
T
T
F
F
F
F
F
F
F
F
F
F
F
F
F
F
F
F
F
<<END SELECTED FLAGS>>
<<END ROW TITLES>>
-1
-1
-1
-1
-1
-1
-1
-1
-1
-1
-1
-1
-1
-1
-1
-1
-1
-1
-1
-1
-1
-1
-1
-1
-1
-1
<<END DEC PT DATA>>
T


F


F


F


F


F


F


F


F


F


F


F


F


F


F


F


F


F


F


F


F


F


F


F


F


F


F

<<START EXCLUDE FLAGS>>
.........
.........
.........
<<END EXCLUDE FLAGS>>
