# Supplementary material for: Green tea extract suppresses airway inflammation via oxidative stress-driven MAPKs/MMP-9 signaling in asthmatic mice and human airway epithelial cells
Source: Front Immunol. 2024 Apr 30;15:1362404. doi: 10.3389/fimmu.2024.1362404 (PMC11091254; doi:10.3389/fimmu.2024.1362404)
Supplement: Supplementary file 1 [file DataSheet_1.zip › SPSS/SPSS-Figure 9-p38.ISD]

GraphPad Instat for Windows Version 3.05, 32 bit for Win 95/NT
2.00
1


*,2.675,2.557,2.343,1.477,1.786,1.937,2.149,1.361,
1.186,2.789,2.458,2.315,1.398,1.741,1.954,2.177,1.384,
0.894,2.549,2.567,2.615,1.565,1.898,1.843,2.289,1.443,
<<END RAW DATA>>
0
NC
2
1.04
0.20647518
0.146
0.894
1.186
1.04
2.895076
-0.815076

1
LPS
3
2.671
0.12004999
0.06931089
2.549
2.789
2.675
2.96924478
2.37275522

2
LPS+PD098059
3
2.52733333
0.06025225
0.03478665
2.458
2.567
2.557
2.67702029
2.37764637

3
LPS+SP600125
3
2.42433333
0.16571461
0.09567538
2.315
2.615
2.343
2.83602448
2.01264219

4
LPS+SB203580
3
1.48
0.08354041
0.04823208
1.398
1.565
1.477
1.68754263
1.27245737

5
LPS+GTE
3
1.80833333
0.08084759
0.04667738
1.741
1.898
1.786
2.0091861
1.60748057

6
LPS+GTE+PD098059
3
1.91133333
0.05978573
0.03451731
1.843
1.954
1.937
2.0598613
1.76280536

7
LPS+GTE+SP600125
3
2.205
0.07408104
0.04277071
2.149
2.289
2.177
2.38904235
2.02095765

8
LPS+GTE+SB203580
3
1.396
0.04229657
0.02441994
1.361
1.443
1.384
1.50107899
1.29092101

9

0


10

0


11

0


12

0


13

0


14

0


15

0


16

0


17

0


18

0


19

0


20

0


21

0


22

0


23

0


24

0


25

0


<<END STAT DATA>>
3
0
0
1
-1
0
0
1
1
0
1
T
1
0
2
0
0
1
TTTTTTTTTTTTTTTTTTTTTTTTTTTTTTTTTTTTTTTTTTTTTTTTTTTTTTTTTTTTTTTTTTTTTTTTTTTTTTTTTTTTTTTTTTTTTTTTTTTTTTTTTTTTTTTTTTTTTTTTTTTTTTTTTTTTTTTTTTTTTTTTTTTTTTTTTTTTTTTTTTTTTTTTTTTTTTTTTTTTTTTTTTTTTTTTTTTTTTTTTTTTTTTTTTTTTTTTTTTTTTTTTTTTTTTTTTTTTTTTTTTTTTTTTTTTTTTTTTTTTTTTTTTTTTTTTTTTTTTTTTTTTTTTTTTTTTTTTTTTTTTTTTTTTTTTTTTTTTTTTTTTTTTTTTTTTTTTTTTTTTTTTTTTTTTF
<<END CHOICES>>
<<END NOTES>>
T
T
T
T
T
T
T
T
T
F
F
F
F
F
F
F
F
F
F
F
F
F
F
F
F
F
<<END SELECTED FLAGS>>
<<END ROW TITLES>>
-1
-1
-1
-1
-1
-1
-1
-1
-1
-1
-1
-1
-1
-1
-1
-1
-1
-1
-1
-1
-1
-1
-1
-1
-1
-1
<<END DEC PT DATA>>
T


F


F


F


F


F


F


F


F


F


F


F


F


F


F


F


F


F


F


F


F


F


F


F


F


F


F

<<START EXCLUDE FLAGS>>
.........
.........
.........
<<END EXCLUDE FLAGS>>
