# Supplementary material for: Green tea extract suppresses airway inflammation via oxidative stress-driven MAPKs/MMP-9 signaling in asthmatic mice and human airway epithelial cells
Source: Front Immunol. 2024 Apr 30;15:1362404. doi: 10.3389/fimmu.2024.1362404 (PMC11091254; doi:10.3389/fimmu.2024.1362404)
Supplement: Supplementary file 2 [file DataSheet_2.zip]

Archive with 5 entries (5 files):
- Supplementary figure/Original file shown in Fig.1B.tif
- Supplementary figure/Original file shown in Fig.1C.tif
- Supplementary figure/Original file shown in Fig.2A.tif
- Supplementary figure/Original file shown in Fig.2B.tif
- Supplementary figure/Original file shown in Fig.4A.tif
