# Supplementary material for: Green tea extract suppresses airway inflammation via oxidative stress-driven MAPKs/MMP-9 signaling in asthmatic mice and human airway epithelial cells
Source: Front Immunol. 2024 Apr 30;15:1362404. doi: 10.3389/fimmu.2024.1362404 (PMC11091254; doi:10.3389/fimmu.2024.1362404)
Supplement: Supplementary file 3 [file DataSheet_3.xlsx]

## Sheet: 1A
NC	0	10	20	30			OVA	0	10	20	30			DEX	0	10	20	30
	0.594	0.782	0.798	1.201				0.654	1.326	4.084	7.198				0.659	1.098	1.25887	3.77434
	0.618	0.603	0.718	1.544				0.667	1.172	3.891	7.645				0.511	1.517	1.146	3.518
	0.323	0.866	0.648	1.42				0.686	1.045	3.648	8.471				0.715	0.548	1.78	2.85738
	0.745	0.618	0.425	1.32				0.618	1.542	3.248	7.428				0.519	0.348	1.195	3.144
	0.601	0.602	0.624	1.309				0.724	1.064	5.498	8.116				0.682	0.398	1.308	2.798
	0.515	0.598	0.654	1.408				0.641	1.164	3.016	7.284				0.608	0.861	1.352	3.009
	0.684	0.428	0.621	0.841				0.624	1.056	3.133	7.241				0.574	0.748	1.542	2.841
	0.794	0.348	0.601	1.348				0.713	1.346	4.294	8.142				0.593	0.987	1.381	2.421
	0.514	0.585	0.482	1.308				0.597	0.781	4.208	7.21				0.545	1.218	1.207	2.681
mean	0.598667	0.603333	0.619	1.29989			mean	0.658222	1.16622	3.89111	7.63722			mean	0.600667	0.858111	1.35221	3.00486
SD	0.140273	0.157096	0.112175	0.19651			SD	0.043341	0.219313	0.766101	0.484799			SD	0.0722167	0.390197	0.199638	0.420113
							p value	0.307603	5.57398e-06	2.40345e-08	7.51746e-15			p value	0.0691656	0.0192703	7.64792e-07	9.5562e-12
GTE100	0	10	20	30			GTE400	0	10	20	30
	0.618	0.816	2.948	6.218				0.548	0.981	2.108	5.784
	0.661	1.064	3.218	6.344				0.755	0.842	2.849	3.818
	0.618	0.962	3.174	5.753				0.611	0.718	3.041	6.414
	0.649	0.964	2.648	4.318				0.498	0.843	2.846	3.976
	0.476	0.648	3.318	7.764				0.598	0.948	2.442	5.664
	0.711	0.983	3.16	5.781				0.644	1.21	2.629	5.127
	0.548	1.277	3.496	4.395				0.589	0.962	2.624	5.12
	0.648	0.956	3.188	5.778				0.419	1.074	2.652	5.182
	0.546	0.934	3.421	5.413				0.54	1.024	2.372	5.016
mean	0.608333	0.956	3.17456	5.75156			mean	0.578	0.955778	2.61811	5.12233
SD	0.0722548	0.169736	0.253847	1.03863			SD	0.0944193	0.144134	0.282219	0.823853
p value	0.112066	0.0126316	0.0332184	0.000549871			p value	0.0457511	0.00583703	0.00140909	4.71241e-06
							Methylcholine concentration (mg/mL)
							0	10	20	30

## Sheet: 1B
	BALF	NC	OVA	DEX	GTE100	GTE400
	Eosinophils	5.16667	1557.5	106	1055.83	593.333
	Macrophages	23	458.833	55.5	248.333	151
	Neutrophils	9.83333	60.8333	27	50.8333	45.3333
	Other inflammatory cells	23.5	491.333	35.1667	106.333	43.8333
	Total cells	59.1667	2602.33	224	1459	828.833
		2.78687	156.271	5.89915	86.7719	9.4163
		2.52982	30.2682	7.17635	15.1745	5.05964
		2.92689	3.65605	2.44949	1.16905	3.01109
		1.87083	6.43946	2.78687	3.07679	2.85774
		5.63619	177.303	9.38083	87.0103	11.7374
	eosinophil	NC	OVA	DEX	GTE100	GTE400
		5	1348	110	1161	594
		2	1615	106	1013	582
		8	1726	100	984	601
		9	1564	109	1168	597
		3	1394	113	1034	582
		4	1698	98	975	604
	mean	5.16667	1557.5	106	1055.83	593.333
	SD	2.78687	156.271	5.89915	86.7719	9.4163
	p value		3.13778e-10	6.10818e-10	4.32574e-05	3.31026e-08
			**	**	*	**
	macrophage	NC	OVA	DEX	GTE100	GTE400
		23	465	59	249	150
		26	489	62	265	144
		20	423	45	234	153
		24	467	58	244	152
		25	488	61	267	148
		20	421	48	231	159
	mean	23	458.833	55.5	248.333	151
	SD	2.52982	30.2682	7.17635	15.1745	5.05964
	p value		8.2429e-12	2.25265e-11	3.02351e-08	2.84578e-10
			**	**	**	**
	neutrophil	NC	OVA	DEX	GTE100	GTE400
		10	60	29	50	45
		12	64	25	52	48
		5	59	28	51	41
		11	62	28	52	46
		13	65	29	51	49
		8	55	23	49	43
	mean	9.83333	60.8333	27	50.8333	45.3333
	SD	2.92689	3.65605	2.44949	1.16905	3.01109
	p value		1.26585e-10	3.86198e-09	8.0201e-05	1.157e-05
			**	**	**	**
	other inflammatory	NC	OVA	DEX	GTE100	GTE400
		21	491	34	103	46
		25	486	32	105	43
		23	498	38	109	40
		22	498	35	104	48
		26	482	33	106	44
		24	493	39	111	42
	mean	23.5	491.333	35.1667	106.333	43.8333
	SD	1.87083	6.43946	2.78687	3.07679	2.85774
	p value		1.15666e-18	2.34218e-18	1.5122e-17	2.95433e-18
			**	**	**	**
	Total cell	NC	OVA	DEX	GTE100	GTE400
		59	2548	232	1563	835
		65	2584	225	1435	817
		56	2895	211	1378	835
		58	2581	233	1569	839
		66	2658	229	1435	811
		51	2348	214	1374	836
	mean	59.1667	2602.33	224	1459	828.833
	SD	5.63619	177.303	9.38083	87.0103	11.7374
	p value		8.3151e-12	1.63094e-11	5.99366e-08	2.98987e-10
			**	**	**	**

## Sheet: 2
		H&E	NC	OVA	DEX	GTE100	GTE400
			18	53	33	47	42
			21	50	32	39	39
			15	43	35	42	45
			12	46	34	41	47
			17	49	30	44	39
			19	58	27	45	35
		mean	17	49.8333	31.8333	43	41.1667
		SD	3.16228	5.26941	2.92689	2.89828	4.40076
		p value		1.28749e-07	2.55697e-05	0.0193421	0.0114017
				**	**	*	**
		PAS	NC	OVA	DEX	GTE100	GTE400
			9	72	21	42	32
			9	78	25	45	35
			4	74	29	31	28
			6	73	16	35	29
			9	78	14	40	25
			7	65	18	36	34
		mean	7.33333	73.3333	20.5	38.1667	30.5
		SD	2.06559	4.80278	5.68331	5.11534	3.83406
		p value		2.93534e-11	8.37056e-09	2.35724e-07	1.0021e-08
				**	**	**	**

## Sheet: 3
IL-4	NC	OVA	DEX	GTE100	GTE400																			IL-4	NC	OVA	DEX	GTE100	GTE400
mean	14.6198	64.1022	28.1462	58.7428	47.0678																				16.348	67.731	34.184	59.497	45.618
SD	5.22738	4.67605	5.98434	4.32819	3.47072																				16.671	65.512	21.651	62.394	45.482
																									15.486	59.861	34.284	53.478	47.472
IL-5	NC	OVA	DEX	GTE100	GTE400																				11.873	64.285	21.431	63.781	42.014
mean	12.727	73.1648	25.8922	54.7137	45.0065																				5.946	69.763	25.738	59.648	51.344
SD	2.47803	11.388	3.71721	9.61503	7.37687																				21.395	57.461	31.589	53.659	50.477
																								mean	14.6198	64.1022	28.1462	58.7428	47.0678
IL-13	NC	OVA	DEX	GTE100	GTE400																			SD	5.22738	4.67605	5.98434	4.32819	3.47072
mean	17.6322	148.67	39.1463	136.481	113.715																			p value		8.90627e-09	4.02575e-07	0.0663537	3.04927e-05
SD	4.76141	9.21655	4.48548	9.13665	10.8772																					##	**	*	**
Total IgE	NC	OVA	DEX	GTE100	GTE400
mean	15.657	140.643	42.0588	129.058	104.553																			IL-5	NC	OVA	DEX	GTE100	GTE400
SD	4.01697	10.3509	6.70998	11.067	1.63668																				13.114	78.123	26.812	63.531	38.241
																									16.675	84.893	25.184	49.755	56.655
OVA specific IgE	NC	OVA	DEX	GTE100	GTE400																				12.562	65.865	29.871	57.514	37.107
mean	17.3492	74.723	28.8453	53.1088	43.3283																				9.185	61.156	18.982	60.57	49.641
SD	6.2859	6.42688	9.02866	11.5055	5.86123																				11.365	62.531	26.772	37.514	45.847
																									13.461	86.421	27.732	59.398	42.548
																								mean	12.727	73.1648	25.8922	54.7137	45.0065
																								SD	2.47803	11.388	3.71721	9.61503	7.37687
																								p value		1.70793e-07	2.16802e-06	0.0126248	0.000475459
																										##	**	**	**
																								IL-13	NC	OVA	DEX	GTE100	GTE400
																									19.845	164.487	37.584	125.589	99.478
																									15.845	142.651	41.948	139.487	124.015
																									19.644	138.498	46.847	126.341	101.547
																									14.263	152.514	37.271	146.697	114.587
																									11.411	149.584	36.74	145.487	124.325
																									24.785	144.284	34.488	135.287	118.34
																								mean	17.6322	148.67	39.1463	136.481	113.715
																								SD	4.76141	9.21655	4.48548	9.13665	10.8772
																								p value		2.918e-11	1.52653e-10	0.0442179	0.000131135
																										##	**	*	**
																	OVA IgE	NC	OVA	DEX	GTE100	GTE400		Total IgE	NC	OVA	DEX	GTE100	GTE400
																		16.134	73.677	29.781	54.842	42.812			13.387	157.164	35.269	141.198	104.546
																		18.275	70.712	38.845	49.628	41.456			16.849	142.723	45.892	123.471	106.373
																		12.565	78.136	37.495	57.497	41.961			9.472	134.856	47.285	110.165	101.949
																		22.734	64.486	22.314	72.634	34.713			16.867	140.892	34.695	136.174	104.658
																		8.729	79.587	29.531	42.581	46.741			21.518	142.465	50.514	129.164	103.659
																		25.658	81.74	15.106	41.471	52.287			15.849	125.758	38.698	134.177	106.131
																	mean	17.3492	74.723	28.8453	53.1088	43.3283		mean	15.657	140.643	42.0588	129.058	104.553
																	SD	6.2859	6.42688	9.02866	11.5055	5.86123		SD	4.01697	10.3509	6.70998	11.067	1.63668
																	p value		2.34898e-08	1.39911e-06	0.00244896	4.85587e-06		p value		9.12278e-11	2.6458e-09	0.0906095	7.37732e-06
																			##	**	**	**				##	**	*	**

## Sheet: 4B,4C
WB	NC	OVA	DEX	GTE100	GTE400
	0.8	4.2	1.9	2.9	2.4
	1.2	3.7	1.7	2.8	2.3
	1.1	4.5	2.1	3.2	2.9
	0.9	4.3	1.8	3	2.5
	1.3	3.8	1.8	2.7	2.2
	1	4.4	2.2	3	2.9
mean	1.05	4.15	1.91667	2.93333	2.53333
SD	0.187083	0.327109	0.194079	0.175119	0.301109
p value		1.99405e-09	5.23185e-08	1.1368e-05	4.54289e-06
		##	**	*	**
Zymo	NC	OVA	DEX	GTE100	GTE400
	1.2	2.8	1.6	2.1	1.7
	0.9	2.3	1.5	2.1	1.6
	1.3	2.5	1.4	2	1.7
	1.3	2.9	1.5	2.2	1.8
	0.8	2.2	1.6	2	1.5
	1.2	2.5	1.3	1.9	1.6
mean	1.11667	2.53333	1.48333	2.05	1.65
SD	0.213698	0.273252	0.116905	0.104881	0.104881
p value		1.58452e-06	5.8802e-06	0.00234239	2.33523e-05
		##	**	*	**

## Sheet: 5
		NC	OVA	DEX	OVA+GTE100	OVA+GTE400
	p-ERK/T-ERK	1.06657	5.5217	2.23033	3.79368	3.29418
	p-JNK/T-JNK	1.01683	2.5609	1.51452	2.07068	1.57726
	p-p38/T-p38	1.10564	4.47668	2.49536	3.50079	2.98673
		0.0965752	0.195425	0.109485	0.162652	0.227879
		0.156408	0.217809	0.155906	0.0873538	0.140463
		0.131876	0.212071	0.167639	0.250054	0.141528
	p-ERK/T-ERK	NC	OVA	DEX	OVA+GTE100	OVA+GTE400
		1.12448	5.61265	2.20455	3.84166	3.32033
		1.13232	5.51489	2.10342	3.64512	3.01546
		0.94132	5.31547	2.34109	3.94745	3.54218
		1.12384	5.32675	2.38123	3.94238	3.52174
		0.94271	5.51921	2.20892	3.54822	3.03584
		1.13475	5.84122	2.14277	3.83725	3.32951
	mean	1.06657	5.5217	2.23033	3.79368	3.29418
	SD	0.0965752	0.195425	0.109485	0.162652	0.227879
	p value		2.44391e-13	6.51364e-12	1.27941e-08	5.45568e-09
			**	**	**	**
	p-JNK/T-JNK	NC	OVA	DEX	OVA+GTE100	OVA+GTE400
		1.13385	2.51996	1.54622	1.98466	1.74315
		0.84692	2.34186	1.34856	2.01495	1.52484
		1.03195	2.84123	1.69874	2.10542	1.43997
		1.02485	2.41725	1.53284	1.99247	1.75218
		0.83294	2.42165	1.31247	2.20311	1.56301
		1.23048	2.82346	1.64827	2.12347	1.44039
	mean	1.01683	2.5609	1.51452	2.07068	1.57726
	SD	0.156408	0.217809	0.155906	0.0873538	0.140463
	p value		6.30662e-08	2.3769e-06	0.000452742	3.0887e-06
			**	**	*	**
	p-p38/T-p38	NC	OVA	DEX	OVA+GTE100	OVA+GTE400
		1.12399	4.69858	2.69945	3.51236	2.98446
		0.94415	4.51266	2.48113	3.21994	3.15445
		1.23542	4.21899	2.31478	3.76549	2.84126
		1.13048	4.68214	2.32147	3.53247	2.99301
		0.95324	4.52314	2.68317	3.20248	3.13246
		1.24655	4.22457	2.47214	3.77202	2.81475
	mean	1.10564	4.47668	2.49536	3.50079	2.98673
	SD	0.131876	0.212071	0.167639	0.250054	0.141528
	p value		1.51112e-11	6.14977e-09	2.62977e-05	5.47598e-08
			**	**	*	**

## Sheet: 6
	MDA	NC	OVA	DEX	GTE100	GTE400
		47.942	80.347	59.185	85.168	69.175
		44.159	79.781	60.598	72.943	65.319
		47.648	79.634	60.153	65.694	64.341
		41.542	88.847	62.147	67.842	66.198
		53.491	85.318	59.416	69.349	66.471
		47.214	83.248	60.218	73.218	66.584
	mean	46.9993	82.8625	60.2862	72.369	66.348
	SD	4.03354	3.69429	1.05376	6.91425	1.62309
			1.81024e-08	5.18964e-08	0.0083054	1.55358e-06
			##	**	*	**
	Glutathione	NC	OVA	DEX	GTE100	GTE400
		1.642	0.617	1.485	0.624	1.079
		1.437	0.495	1.579	0.642	1.042
		1.726	0.455	1.354	0.612	1.079
		1.421	0.503	1.298	0.761	1.013
		1.581	0.364	1.308	0.594	1.007
		1.551	0.492	1.402	0.658	1.042
	mean	1.55967	0.487667	1.40433	0.6485	1.04367
	SD	0.117687	0.0817256	0.109673	0.0594836	0.030943
			5.03339e-09	1.46471e-08	0.00297324	2.41963e-08
			##	**	*	**
	catalase	NC	OVA	DEX	GTE100	GTE400
		342.5	123.049	241.568	150.945	201.675
		361.2	114.342	239.343	148.394	227.548
		312.761	58.5207	257.384	155.974	214.988
		254.801	71.1403	249.957	153.247	228.271
		334.729	120.485	231.988	143.982	234.932
		318.9	98.2	244.6	151.8	221.8
	mean	320.815	97.6227	244.14	150.724	221.536
	SD	36.6638	27.1267	8.79489	4.14772	11.8183
			2.95113e-07	1.86448e-07	0.000792317	1.25813e-06
			##	**	**	**
	GR	NC	OVA	DEX	GTE100	GTE400
		21.547	7.945	13.589	9.6	13.842
		23.598	8.361	14.941	9.7	12.647
		18.648	7.548	15.877	8.5	13.148
		19.648	6.279	15.984	7.3	12.542
		20.149	7.299	16.81	9.2	12.198
		21.4	7.245	15.201	9.2	13.204
	mean	20.8317	7.44617	15.4003	8.91667	12.9302
	SD	1.73913	0.710004	1.10333	0.897589	0.586652
			8.08634e-09	3.85088e-08	0.0103799	4.57683e-08
			##	**	*	**
	SOD	NC	OVA	DEX	GTE100	GTE400
		81.512	21.478	62.105	45.195	55.964
		83.647	23.51	64.961	40.648	57.617
		89.698	24.012	60.211	37.51	52.746
		80.567	23.519	63.981	36.986	50.842
		75.641	24.073	64.98	32.847	52.715
		82.214	23.514	63.147	39.217	54.21
	mean	82.2132	23.351	63.2308	38.7338	54.0157
	SD	4.57107	0.953563	1.84444	4.11951	2.4568
			2.97777e-11	4.53777e-13	4.52382e-06	6.57678e-11
			##	**	**	**

## Sheet: 7A
Raw Data{Wavelength:450.0}
	1	2	3	4	5	6	7	8	9	10	11	12
A	0.031	0.034	0.035	0.034	0.034	0.035	0.036	0.036	0.037	0.038	0.037	0.04
B	0.032	0.99	0.852	0.902	0.857	0.876	0.839	0.622	0.3	0.056	0.053	0.037
C	0.032	1.017	1.001	0.959	0.909	0.894	0.814	0.662	0.299	0.056	0.053	0.037
D	0.034	1.023	1.006	0.924	0.885	1.013	0.956	0.656	0.306	0.059	0.056	0.04
E	0.035	0.969	1.065	0.988	0.981	0.977	1.023	0.678	0.295	0.056	0.058	0.041
F	0.033	1.023	0.96	1.032	1.006	0.903	0.877	0.769	0.285	0.054	0.055	0.038
G	0.032	0.095	0.098	0.1	0.103	0.114	0.129	0.163	0.222	0.035	0.035	0.036
H	0.033	0.033	0.04	0.036	0.034	0.034	0.034	0.038	0.035	0.039	0.037	0.037
		GTE
		0	5	10	20	40	80	160	320
		0.895	0.754	0.802	0.754	0.762	0.71	0.459	0.078
		0.922	0.903	0.859	0.806	0.78	0.685	0.499	0.077
		0.928	0.908	0.824	0.782	0.899	0.827	0.493	0.084
		0.874	0.967	0.888	0.878	0.863	0.894	0.515	0.073
		0.928	0.862	0.932	0.903	0.789	0.748	0.606	0.063
	mean	0.9094	0.8788	0.861	0.8246	0.8186	0.7728	0.5144	0.075
	SD	0.0240375	0.0791751	0.0515364	0.0635279	0.0591718	0.0864506	0.0551253	0.00777817
	viability	100	96.6351	94.6778	90.6752	90.0154	84.9791	56.5648	8.2472
		98.4165	82.9118	88.19	82.9118	83.7915	78.0735	50.4728	8.57708
		101.386	99.2962	94.4579	88.6299	85.7708	75.3244	54.8713	8.46712
		102.045	99.8461	90.6092	85.9908	98.8564	90.9391	54.2116	9.23686
		96.1073	106.334	97.6468	96.5472	94.8977	98.3066	56.6307	8.02727
		102.045	94.7878	102.485	99.2962	86.7605	82.252	66.6373	6.92764
	mean	100	96.6351	94.6778	90.6752	90.0154	84.9791	56.5648	8.2472
	SD	2.64322	8.7063	5.66708	6.9857	6.50668	9.50633	6.06172	0.855308

## Sheet: 7B
Raw Data{Wavelength:450.0}
	1	2	3	4	5	6	7	8	9	10	11	12
A	0.033	0.035	0.036	0.036	0.037	0.031	0.032	0.037	0.034	0.034	0.031	0.031
B	0.031	1.032	0.952	0.912	0.922	0.883	0.885	0.541	0.055	0.039	0.051	0.032
C	0.034	0.948	0.958	0.927	0.928	0.909	0.892	0.624	0.042	0.054	0.052	0.034
D	0.032	0.982	0.993	0.904	0.919	0.892	0.717	0.594	0.049	0.051	0.055	0.048
E	0.034	1.027	0.911	0.934	0.903	0.988	0.819	0.527	0.044	0.034	0.054	0.041
F	0.031	1.027	0.967	0.955	0.958	0.924	0.838	0.588	0.039	0.031	0.053	0.035
G	0.033	0.096	0.099	0.102	0.104	0.092	0.099	0.094	0.031	0.032	0.059	0.036
H	0.034	0.031	0.039	0.04	0.034	0.032	0.036	0.037	0.04	0.03	0.031	0.039
		EGCG
		0	5	10	20	40	80	160
		0.936	0.853	0.81	0.818	0.791	0.786	0.447
		0.852	0.859	0.825	0.824	0.817	0.793	0.53
		0.886	0.894	0.802	0.815	0.8	0.618	0.5
		0.931	0.812	0.832	0.799	0.896	0.72	0.433
		0.931	0.868	0.853	0.854	0.832	0.739	0.494
	mean	0.9072	0.8572	0.8244	0.822	0.8272	0.7312	0.4808
	SD	0.0369418	0.0297271	0.0199073	0.020137	0.0415656	0.0703967	0.0399712
	viability	100	94.4885	90.873	90.6085	91.1817	80.5996	52.9982
		103.175	94.0256	89.2857	90.1675	87.1914	86.6402	49.2725
		93.9153	94.6869	90.9392	90.8289	90.0573	87.4118	58.4215
		97.6631	98.545	88.4039	89.8369	88.1834	68.1217	55.1146
		102.623	89.5062	91.7108	88.0732	98.7654	79.3651	47.7293
		102.623	95.679	94.0256	94.1358	91.7108	81.4594	54.4533
	mean	100	94.4885	90.873	90.6085	91.1817	80.5996	52.9982
	SD	4.07207	3.2768	2.19437	2.21969	4.58175	7.75978	4.406
			94	90	89	92	80	50

## Sheet: 7C,7D,7E
	IL-1b					mean	SD	p value		IL-6					mean	SD	p value					TNF-a					mean	SD	p value
	NC		0.9	1.1	1.2	1.06667	0.152753			NC		1.2	0.9	0.8	0.966667	0.208167						NC		1.1	0.9	1.1	1.03333	0.11547
	LPS		4.2	3.9	4.5	4.2	0.3	8.66041e-05	##	LPS		7.61	7.45	6.48	7.18	0.611474	7.60342e-05	##				LPS		4.73	4.59	3.97	4.43	0.404475	0.000151586	##
	LPS+GTE (µg/mL)	10	3.54	3.2	3.61	3.45	0.219317	0.024995	*	LPS+GTE (µg/mL)	10	6.15	5.14	5.74	5.67667	0.50797	0.0306296	*				LPS+GTE (µg/mL)	10	3.77	3.49	3.81	3.69	0.174356	0.0436786	*
		20	2.8	2.9	3.1	2.93333	0.152753	0.00286221	**		20	4.16	4.89	4.62	4.55667	0.369098	0.00312973	**					20	3.16	3.15	3.24	3.18333	0.0493288	0.00609031	*
		40	2.6	2.5	2.4	2.5	0.1	0.000740347	**		40	3.84	3.79	3.6	3.74333	0.126623	0.000676286	**					40	2.94	2.82	2.78	2.84667	0.0832666	0.00266859	**

[truncated: 3 more sheets: 7F,7G,7H, 8A,9, 8C]
